# Supplementary material for: Employment Industry and Occupational Class in Relation to Serious Psychological Distress in the United States
Source: Int J Environ Res Public Health. 2022 Jul 8;19(14):8376. doi: 10.3390/ijerph19148376 (PMC9320061; doi:10.3390/ijerph19148376)
Supplement: Supplementary file 1 [file ijerph-19-08376-s001.zip]

Archive with 1 entries (1 files):
- ijerph-1777054-supplementary.pdf
